# Supplementary material for: Expansion by whole genome duplication and evolution of the sox gene family in teleost fish
Source: PLoS One. 2017 Jul 24;12(7):e0180936. doi: 10.1371/journal.pone.0180936 (PMC5524304; doi:10.1371/journal.pone.0180936)
Supplement: S1 Table — Accession numbers or scaffold references of the sox sequences are indicated in yellow and pink boxes for non-teleost and teleost species respectively. They are organized in sox group. Boxes are grey when no corresponding sox sequences were detected. (XLS) [file pone.0180936.s006.xls]

## Sheet: Feuille 1 - Tableau 1
	SOXB1
	sox1/sox1a	sox1b	sox2	sox3	sox15/sox19a	sox19b
Elephant shark	AAVX01006547.1		AAVX01362969.1	AAVX01472991.1
Mouse	ENSMUSG00000096014		ENSMUSG00000074637	ENSMUSG00000045179	ENSMUSG00000041287
Human	ENSG00000182968		ENSG00000181449	ENSG00000134595	ENSG00000129194
Coelacanth	ENSLACG00000005331		ENSLACG00000006560	ENSLACG00000006644	ENSLACG00000004841
Spotted gar	Chr:LG17:24500578:24500778		Chr:LG14:176045:176245	Chr:LG7:46761732:46761932	Chr:LG2:63676502:63676702
Zebrafish	ENSDARP00000092797	ENSDARP00000026510	ENSDARP00000095266	ENSDARP00000070099	ENSDARP00000019070	ENSDARP00000058909
Cavefish	KB882203	KB882168	KB882223	KB882186	KB872808	KB882114
Salmon	(a1) scf14275287, (a2) contig_252717	(b1) scf14267310, (b2) scf14200112	(a) scf14247969, (b) scf14211573	(a) scf14191709, (b) scf14205036	(a1) scf14288259, (a2) scf14287399	(b1) scf14284928, (b2) scf14254422
Trout	(a1) scaffold02755, (a2) scaffold06980	(b1) scaffold07772, (b2) scaffold11194	(a1) scaffold00113, (a2) scaffold00295	(a1) scaffold01043, (a2) scaffold00439	(a1) scaffold00162, (a2) scaffold00043	(b1) scaffold00182, (b2) scaffold04270
Cod	ENSGMOT00000022611	ENSGMOG00000020606	ENSGMOG00000019777	ENSGMOG00000020190	ENSGMOG00000018365
Tilapia	ENSONIG00000020427	GL831144	ENSONIG00000021317	ENSONIG00000020861	ENSONIG00000000602
Medaka	ENSORLG00000012110		ENSORLG00000011685	NM_001104764	TC130241
Platy	ENSXMAG00000019932	JH556871.1	ENSXMAG00000020128	ENSXMAG00000019515	ENSXMAG00000008210
Tetraodon	ENSTNIP00000016871	ENSTNIG00000013867	ENSTNIG00000003970	Chr1:8752342	chrUn_random:103542540
Fugu	Q6WNU3_FUGRU	Q6WNU2_FUGRU	ENSTRUG00000004861	Q6WNU0_FUGRU	ENSTRUG00000005238
Stickleback	ENSGACG00000003790	ENSGACG00000002889	ENSGACG00000006100	ENSGACG00000017181	ENSGACG00000020077
	SOXB2					SOXC
	sox14/sox14a	sox14b	sox21a	sox21/sox21b		sox4a	sox4/sox4b	sox11/sox11a	sox11b	sox12
Elephant shark	AAVX01160848.1			AAVX01355518.1	Elephant shark		AAVX01367158.1	AAVX01291955.1		AAVX01196259.1
Mouse	ENSMUSG00000053747			ENSMUSG00000061517	Mouse		ENSMUSG00000076431	ENSMUSG00000063632		ENSMUSG00000051817
Human	ENSG00000168875			ENSG00000125285	Human		ENSG00000124766	ENSG00000176887		ENSG00000177732
Coelacanth	ENSLACG00000012047			ENSLACG00000006585	Coelacanth		ENSLACG00000003899	ENSLACG00000014788		ENSLACG00000007378
Spotted gar	Chr:LG14:11801117:11801317			Chr:LG17:13232880:13233080	Spotted gar		Chr:LG11:29196951:29197190	Chr:LG1:47946704:47946943		Chr:LG18:13258496:13258735
Zebrafish	ENSDARP00000095305	ENSDARP00000014591	ENSDARP00000049338	ENSDARP00000023480	Zebrafish	ENSDARP00000002932	ENSDARP00000063475	ENSDARP00000105811	ENSDARP00000122216	ENSDARP00000065971
Cavefish	KB882176	KB882088	KB882082	KB871578	Cavefish	KB882124	KB882232	KB882153	KB882308	KB871584
Salmon	(a) scf14199216	(b) scf14235948		(b1) scf14286722, (b2) scf14187168	Salmon	(a1) scf14281463, (a2) scf14240583	(b) scf14197995	(a1) scf14224857, (a2) scf14220182	(b1) scf14220182, (b2) scf14220182	(a) scf14220182, (b) scf14220182
Trout	(a) scaffold_3180	(b) scaffold373		(b1)scaffold_354, (b2) scaffold_31431	Trout	(a1) scaffold27058, (a2) scaffold26284	(b) scaffold 44499	(a1) scaffold00305, (a2) scaffold 01705	(b1) scaffold 02386, (b2) scaffold 02846	(1) scaffold 21730, (2) scaffold 68648
Cod	GeneScaffold995	ENSGMOG00000019808		ENSGMOG00000019987	Cod	GeneScaffold 1727	ENSGMOG00000001228	GeneScaffold 2007	GeneScaffold 4574
Tilapia	GL831162	ENSONIG00000021438		ENSONIG00000021103	Tilapia	ENSONIG00000020780	ENSONIG00000020748	ENSONIG00000020631	ENSONIG00000018824
Medaka	ENSORLG00000018867			ENSORLG00000017755	Medaka	TC117822	ENSORLG00000005001	ENSORLG00000014996
Platy	ENSXMAG00000019624	JH559964		ENSXMAG00000019573	Platy	ENSXMAG00000019759	ENSXMAG00000009656	ENSXMAT00000008039	ENSXMAG00000020179
Tetraodon	ENSTNIG00000006369			CAAE01014781	Tetraodon	ENSTNIG00000009265	ENSTNIG00000009619	ENSTNIG00000017304
Fugu	ENSTRUG00000012630	ENSTRUG00000013197		TC6853	Fugu	ENSTRUG00000011266	TC6611	ENSTRUG00000003243
Stickleback	groupVIII:3003760:3003320:-1	groupIII:8983863:8984233:-1		ENSGACG00000004124	Stickleback	ENSGACG00000009053	ENSGACG00000006620	ENSGACG00000009065	G776P619568FA5.T0 (trace Archive)
	SOXD					SOXE
	sox5	sox6/sox6a	sox6b	sox13		sox8/sox8a	sox8b	sox9a	sox9/sox9b	sox10a	sox10/sox10b
Elephant shark	AAVX01639209.1	AAVX01030624.1		AAVX01286937.1	Elephant shark		AAVX01066759.1		AAVX01537475.1		AAVX01358794.1
Mouse	ENSMUSG00000041540	ENSMUSG00000051910		ENSMUSG00000070643	Mouse		ENSMUSG00000024176		ENSMUSG00000000567		ENSMUSG00000033006
Human	ENSG00000134532	ENSG00000110693		ENSG00000143842	Human		ENSG00000005513		ENSG00000125398		ENSG00000100146
Coelacanth	ENSLACG00000012837	ENSLACG00000017676		JH126665.1	Coelacanth		ENSLACG00000016616		ENSLACG00000018754		ENSLACG00000004437
Spotted gar	Chr:LG8:5396252:5396368	Chr:LG27:6643845:6643961		AHAT01043378.1:9975:10112	Spotted gar		Chr:LG13:2431274:2431399		Chr:LG10:35247623:35247748		Chr:LG12:35402506:35402583
Zebrafish	ENSDARG00000011582	ENSDARP00000091770		ENSDARG00000030297	Zebrafish	ENSDARP00000088889	ENSDARP00000055054	ENSDARP00000006945	ENSDARP00000064499		ENSDARP00000100237
Cavefish	KB871646	KB871757		KB882145	Cavefish	KB872106	KB871702	KB872313	KB872423
Salmon	(a) contig_239344, (b) contig_268461	(a1) contig_482810, (a2) contig_64812	(b) contig_239344	(a) scf14254894, (b) scf14233014	Salmon	(a1) scf14186667, (a2) scf14186667	(b1) scf14262695, (b2) scf14190582	(a1) contig_70123, (a2) contig_247505	(b) contig_269418	(a1) scf14289001, (a2) scf14208266	(b1) scf14288362, (b2) scf14269129
Trout	(a1) scaffold_10557, (a2) scaffold_82	(a1) scaffold_20465, (a2) scaffold_48513	(b) scaffold_10557	(a1) scaffold_5882, (a2) scaffold_854	Trout	(a1) scaffold00115, (a2) scaffold02394	(b) scaffold14300	(a1) scaffold19555, (a2) scaffold01758	(b) scaffold31661	(a1) scaffold_56480, (a2) scaffold_55679	(b2) scaffold_696, (b1) scaffold_754
Cod	ENSGMOG00000005493	ENSGMOG00000009040	ENSGMOG00000000658	ENSGMOG00000004316	Cod		ENSGMOG00000009227	ENSGMOG00000009261	ENSGMOG00000015623	ENSGMOG00000005629	GeneScaffold1506
Tilapia	ENSONIG00000009878	ENSONIG00000006148	GL831310	ENSONIG00000020233	Tilapia	Scaffold GL831136	ENSONIG00000005262	ENSONIG00000005267	ENSONIG00000019626	ENSONIG00000018032	ENSONIG00000008392
Medaka	ENSORLG00000008803	ENSORLG00000006705	ENSORLG00000001260	ENSORLG00000012066	Medaka		ENSORLG00000007994	ENSORLG00000018597	ENSORLG00000007960	DK151799 and scaffold729	ENSORLG00000014587
Platy	ENSXMAG00000006550	ENSXMAG00000007070	ENSXMAG00000012894	ENSXMAG00000008855	Platy	ENSXMAG00000017288	ENSXMAG00000004858	ENSXMAG00000012137	ENSXMAG00000017338	ENSXMAG00000006949	ENSXMAG00000001603
Tetraodon	ENSTNIG00000006928	ENSTNIG00000009384	ENSTNIG00000004906	ENSTNIG00000007374	Tetraodon	ENSTNIG00000009756	ENSTNIG00000009756	ENSTNIG00000007413	ENSTNIG00000009759	ENSTNIG00000004532	ENSTNIG00000010828
Fugu	ENSTRUG00000002282	ENSTRUG00000017299	ENSTRUG00000014656	ENSTRUG00000000156	Fugu	ENSTRUT00000044119	ENSTRUG00000009225	ENSTRUG00000017157	ENSTRUG00000018587	ENSTRUG00000000047	ENSTRUG00000008350
Stickleback	ENSGACG00000019075	ENSGACG00000015635	ENSGACG00000006649	ENSGACG00000010931	Stickleback	ENSGACG00000005620	ENSGACG00000011207	ENSGACG00000011185	ENSGACG00000005675	ENSGACG00000016017	ENSGACG00000007318
	SOXF					SOXH
	sox7	sox17	sox18	sox32		sox30
Elephant shark	AAVX01089658.1	AAVX01191433.1	AAVX01340744.1		Elephant shark	AAVX01221771.1
Mouse	ENSMUSG00000063060	ENSMUSG00000025902	ENSMUSG00000046470		Mouse	ENSMUSG00000040489
Human	ENSG00000171056	ENSG00000164736	ENSG00000203883		Human	ENSG00000039600
Coelacanth	ENSLACG00000015284	ENSLACG00000007620	ENSLACG00000005072		Coelacanth	ENSLACG00000015447
Spotted gar	Chr:LG1:45728253:45728378	Chr:LG9:9172216:9172332	Chr:LG18:11118883:11118999		Spotted gar	Chr:LG6:21087960:21088151
Zebrafish	ENSDARP00000044223	ENSDARP00000007443	ENSDARP00000064495	ENSDARP00000060596	Zebrafish
Cavefish	KB992221	KB871658	KB882138	KB871658	Cavefish
Salmon	(a) contig_255163, (b) contig_434023	(a) contig_648467, (b) contig_45981	(a) contig_49041, (b) contig_446671	(a) scf14288674, (b) scf14268649	Salmon	(a) scf14238322, (b) scaffold_8152
Trout	(a) scaffold07626	(a) scaffold13, (b) scaffold120	(a) scaffold18681, (b) scaffold5424	(a) scaffold_120, (b) scaffold_79928	Trout	(a) scaffold_646, (b)scaffold_8152
Cod	ENSGMOG00000009990	ENSGMOG00000005913	ENSGMOG00000003535	ENSGMOG00000005898	Cod	GeneScaffold 4321
Tilapia	ENSONIG00000015337	ENSONIG00000006141	ENSONIG00000000364	ENSONIG00000006139	Tilapia	ENSONIG00000008664
Medaka	ENSORLG00000016365	ENSORLG00000011542	ENSORLG00000016736	ENSORLG00000011529	Medaka
Platy	ENSXMAG00000004225	ENSXMAG00000002084	ENSXMAG00000009334	ENSXMAG00000002086	Platy	JH556812.1
Tetraodon	ENSTNIG00000016335	ENSTNIG00000017129	ENSTNIG00000011338	ENSTNIG00000017128	Tetraodon
Fugu	ENSTRUG00000006389	ENSTRUG00000007618	ENSTRUG00000000777	ENSTRUG00000007604	Fugu
Stickleback	ENSGACG00000010806	ENSGACG00000004347	ENSGACG00000010505	ENSGACG00000004344	Stickleback
